# Supplementary material for: Investigation of Brassica and its relative genomes in the post-genomics era
Source: Hortic Res. 2022 Aug 25;9:uhac182. doi: 10.1093/hr/uhac182 (PMC9627752; doi:10.1093/hr/uhac182)
Supplement: Web_Material_uhac182 [file web_material_uhac182.zip]

Archive with 1 entries (1 files):
- Table S1. Sequenced species in Brassicaceae.xlsx
