# Supplementary material for: Investigation of Brassica and its relative genomes in the post-genomics era
Source: Hortic Res. 2022 Aug 25;9:uhac182. doi: 10.1093/hr/uhac182 (PMC9627752; doi:10.1093/hr/uhac182)
Supplement: Web_Material_uhac182 [file web_material_uhac182.zip › Table S1. Sequenced species in Brassicaceae.xlsx]

## Sheet: Sheet1
Table S1. Sequenced species in Brassicaceae
ScientificName	Family	GenomeSize (Gb)	Authorship	Source	PubDoi	PubYear	Title
Arabidopsis thaliana	Brassicaceae	125	Arabidopsis Genome Initiative	Nature. 2000 Dec 14 408(6814):796-815.	10.1038/35048692	2000	Analysis of the genome sequence of the flowering plant Arabidopsis thaliana.
Arabidopsis lyrata	Brassicaceae	207	Hu et al.	Nat Genet. 2011 May 43(5):476-81. Epub 2011 Apr 10.	10.1038/ng.807	2011	The Arabidopsis lyrata genome sequence and the basis of rapid genome size change.
Brassica rapa	Brassicaceae	485	Wang et al.	Nat Genet. 2011 Aug 28 43(10):1035-9.	10.1038/ng.919	2011	The genome of the mesopolyploid crop species Brassica rapa.
Sisymbrium irio	Brassicaceae	262	Haudry et al.	Nat Genet. 2013 Aug 45(8):891-8. Epub 2013 Jun 30.	10.1038/ng.2684	2013	An atlas of over 90,000 conserved noncoding sequences provides insight into crucifer regulatory regions.
Capsella rubella	Brassicaceae	219	Slotte et al.	Nat Genet. 2013 Jul 45(7):831-5. Epub 2013 Jun 9.	10.1038/ng.2669	2013	The Capsella rubella genome and the genomic consequences of rapid mating system evolution.
Capsella grandiflora	Brassicaceae	115	Slotte T et al.	Nat Genet. 2013 Jul 45(7):831-5. Epub 2013 Jun 9.	10.1038/ng.2669	2013	The Capsella rubella genome and the genomic consequences of rapid mating system evolution.
Arabidopsis halleri	Brassicaceae	250	Akama S et al.	Nucleic Acids Res. 2014 Apr, 42(6): e46, Epub 2014 Jan 13.	10.1093/nar/gkt1376	2014	Genome-wide quantification of homeolog expression ratio revealed nonstochastic gene regulation in synthetic allopolyploid Arabidopsis.
Raphanus raphanistrum	Brassicaceae	515	Moghe et al.	Plant Cell. 2014 May 26(5):1925-1937. Epub 2014 May 29.	10.1105/tpc.114.124297	2014	Consequences of Whole-Genome Triplication as Revealed by Comparative Genomic Analyses of the Wild Radish Raphanus raphanistrum and Three Other Brassicaceae Species.
Camelina sativa	Brassicaceae	750	Kagale et al.	Nat Commun. 2014 Apr 23 5:3706.	10.1038/ncomms4706	2014	The emerging biofuel crop Camelina sativa retains a highly undifferentiated hexaploid genome structure
Raphanus sativus	Brassicaceae	529	Kitashiba et al.	DNA Res. 2014 Oct 21(5):481-90. Epub 2014 May 16.	10.1093/dnares/dsu014	2014	Draft Sequences of the Radish (Raphanus sativus L.) Genome
Brassica oleracea	Brassicaceae	630	Liu et al.	Nat Commun. 2014 May 23 5:3930.	10.1038/ncomms4930	2014	The Brassica oleracea genome reveals the asymmetrical evolution of polyploid genomes
Brassica napus	Brassicaceae	1130	Chalhoub et al.	Science. 2014 Aug 22 345(6199):950-3. Epub 2014 Aug 21.	10.1126/science.1253435	2014	Early allopolyploid evolution in the post-Neolithic Brassica napus oilseed genome.
Arabis alpina	Brassicaceae	375	Willing EM et al.	Nat Plants. 2015 Feb 2, 1:14023	10.1038/nplants.2014.23	2015	Genome expansion of Arabis alpina linked with retrotransposition and reduced symmetric DNA methylation.
Thlaspi arvense	Brassicaceae	539	Dorn KM et al.	DNA Res. 2015 Apr 22(2):121-31. Epub 2015 Jan 27.	10.1093/dnares/dsu045	2015	A draft genome of field pennycress (Thlaspi arvense) provides tools for the domestication of a new winter biofuel crop.
Cardamine hirsuta	Brassicaceae	225	Gan X et al.	Nat Plants. 2016 Oct 31 2(11):16167.	10.1038/nplants.2016.167	2016	The Cardamine hirsuta genome offers insight into the evolution of morphological diversity.
Brassica nigra	Brassicaceae	591	Yang J et al.	Nat Genet. 2016 Oct 48(10):1225-32. Epub 2016 Sep 5.	10.1038/ng.3657	2016	The genome sequence of allopolyploid Brassica juncea and analysis of differential homoeolog gene expression influencing selection.
Brassica juncea	Brassicaceae	922	Yang J et al.	Nat Genet. 2016 Oct 48(10):1225-32. Epub 2016 Sep 5.	10.1038/ng.3657	2016	The genome sequence of allopolyploid Brassica juncea and analysis of differential homoeolog gene expression influencing selection.
Lepidium meyenii	Brassicaceae	751	Zhang J et al.	Mol Plant. 2016 Jul 6 9(7):1066-77. Epub 2016 May 10.	10.1016/j.molp.2016.04.016	2016	Genome of plant maca (Lepidium meyenii) illuminates genomic basis for high altitude adaptation in the central Andes.
Barbarea vulgaris	Brassicaceae	270	Byrne SL et al.	Sci Rep. 2017 Jan 17 7:40728.	10.1038/srep40728	2017	The genome sequence of Barbarea vulgaris facilitates the study of ecological biochemistry.
Capsella bursa-pastoris	Brassicaceae	410	Kasianov AS et al.	Plant J. 2017 Jul 91(2):278-291. Epub 2017 Jun 12.	10.1111/tpj.13563	2017	High quality genome assembly of Capsella bursa-pastoris reveals asymmetry of regulatory elements at early stages of polyploid genome evolution
Boechera retrofracta	Brassicaceae	227	Kliver S et al.	Genes (Basel). 2018 Mar 28, 9(4)	10.3390/genes9040185	2018	Assembly of the Boechera retrofracta Genome and Evolutionary Analysis of Apomixis-Associated Genes.
Arabis nemorensis	Brassicaceae	270	Dittberner H et al.	Mol Ecol. 2019 Sep, 28(17): 3887-3901.	10.1111/mec.15194	2019	Strengths and potential pitfalls of hay transfer for ecological restoration revealed by RAD-seq analysis in floodplain Arabis species.
Pachycladon cheesemanii	Brassicaceae	596	Dong Y et al.	BMC Genomics. 2019 Nov 12, 20: 838	10.1186/s12864-019-6084-4	2019	Genome draft of the Arabidopsis relative Pachycladon cheesemanii reveals novel strategies to tolerate New Zealand鈥檚 high ultraviolet B radiation environment
Crucihimalaya himalaica	Brassicaceae	265	Zhang T et al.	Proc Natl Acad Sci U S A. 2019 Mar 20, Epub ahead of print	10.1073/pnas.1817580116	2019	Genome of Crucihimalaya himalaica, a close relative of Arabidopsis, shows ecological adaptation to high altitude.
Draba nivalis	Brassicaceae	280	Nowak MD et al.	Mol Ecol Resour. 2020 Oct 15. Online ahead of print.	10.1111/1755-0998.13280	2020	The genome of Draba nivalis shows signatures of adaptation to the extreme environmental stresses of the Arctic.
Microthlaspi erraticum	Brassicaceae	170	Mishra B et al.	Front Plant Sci. 03 July 2020	10.3389/fpls.2020.00943	2020	The Genome of Microthlaspi erraticum (Brassicaceae) Provides Insights Into the Adaptation to Highly Calcareous Soils.
Isatis indigotica	Brassicaceae	300	Kang M et al.	Hortic Res. 2020 Feb 1, 7: 18	10.1038/s41438-020-0240-5	2020	A chromosome-scale genome assembly of Isatis indigotica, an important medicinal plant used in traditional Chinese medicine: An Isatis genome.
Megadenia pygmaea	Brassicaceae	240	Yang W et al.	Mol Ecol Resour. 2020 Nov 5. Online ahead of print.	10.1111/1755-0998.13291	2020	The chromosome-level genome sequence and karyotypic evolution of Megadenia pygmaea (Brassicaceae).
Megacarpaea delavayi	Brassicaceae	900	Yang Q et al.	Front Genet. 11: 812 (Aug 2020)	10.3389/fgene.2020.00812	2020	The Genome Sequence of Alpine Megacarpaea delavayi Identifies Species-Specific Whole-Genome Duplication.
Eruca sativa	Brassicaceae	560	Bell L et al.	Front Plant Sci. 11: 525102	10.3389/fpls.2020.525102	2020	The Eruca sativa Genome and Transcriptome: A Targeted Analysis of Sulfur Metabolism and Glucosinolate Biosynthesis Pre and Postharvest.
Cardamine resedifolia	Brassicaceae	~300	Rellstab C et al.	Mol Ecol. 2020 Sep 24, Online ahead of print.	10.1111/mec.15648	2020	Genomic signatures of convergent adaptation to Alpine environments in three Brassicaceae species.
Lobularia maritima	Brassicaceae	240	Huang L et al.	Hortic Res. 7, 197 (2020).	10.1038/s41438-020-00422-w	2020	A chromosome-scale reference genome of Lobularia maritima, an ornamental plant with high stress tolerance.
Erysimum cheiranthoides	Brassicaceae	205	Zust T et al.	Elife. 2020 Apr 7, 9: e51712	10.7554/eLife.51712	2020	Independent evolution of ancestral and novel defenses in a genus of toxic plants (Erysimum, Brassicaceae).
Sinapis alba	Brassicaceae	553	Kumari P et al.	PLoS One. 2020 Apr 9, 15(4): e0231002	10.1371/journal.pone.0231002	2020	Draft genome of multiple resistance donor plant Sinapis alba: An insight into SSRs, annotations and phylogenetics.
Pugionium cornutum	Brassicaceae	570	Hu Q et al.	Proc Natl Acad Sci USA. 2021 Oct 19, 118(42): e2025711118.	10.1073/pnas.2025711118	2021	Genome evolution of the psammophyte Pugionium for desert adaptation and further speciation.
Pugionium dolabratum	Brassicaceae	610	Hu Q et al.	Proc Natl Acad Sci USA. 2021 Oct 19, 118(42): e2025711118.	10.1073/pnas.2025711118	2021	Genome evolution of the psammophyte Pugionium for desert adaptation and further speciation.
Arabidopsis suecica	Brassicaceae	270	Jiang X et al.	Nat Ecol Evol. (2021)	10.1038/s41559-021-01523-y	2021	Concerted genomic and epigenomic changes accompany stabilization of Arabidopsis allopolyploids.
Arabidopsis arenosa	Brassicaceae	300	Burns R et al.	Nat Ecol Evol. (2021)	10.1038/s41559-021-01525-w	2021	Gradual evolution of allopolyploidy in Arabidopsis suecica.
Moricandia arvensis	Brassicaceae	737	Lin MY et al.	Data Brief. 2021 Mar 1, 35: 106922. eCollection 2021 Apr	10.1016/j.dib.2021.106922	2021	Whole genome sequencing and assembly data of Moricandia moricandioides and M. arvensis.
Moricandia moricandioides	Brassicaceae	660	Lin MY et al.	Data Brief. 2021 Mar 1, 35: 106922. eCollection 2021 Apr	10.1016/j.dib.2021.106922	2021	Whole genome sequencing and assembly data of Moricandia moricandioides and M. arvensis.
Cardamine enshiensis	Brassicaceae	480	Huang C et al.	Cell Discov. 7, 62 (2021)	10.1038/s41421-021-00286-x	2021	The Cardamine enshiensis genome reveals whole genome duplication and insight into selenium hyperaccumulation and tolerance.
Brassica carinata	Brassicaceae	1150	Song X et al.	Plant Physiol. 2021 kiab048, Epub ahead of print.	10.1093/plphys/kiab048	2021	Brassica carinata genome characterization clarifies Us triangle model of evolution and polyploidy in Brassica
Alliaria petiolata	Brassicaceae	1070	Alabi N et al.	G3 (Bethesda). 2021 Oct 2:jkab339. Online ahead of print.	10.1093/g3journal/jkab339	2021	Genome Report: A draft genome of Alliaria petiolata (garlic mustard) as a model system for invasion genetics.
